# Supplementary material for: Enzymatic modification of cotton fibre polysaccharides as an enabler of sustainable laundry detergents
Source: Sci Rep. 2024 Sep 27;14:22049. doi: 10.1038/s41598-024-73128-x (PMC11436786; doi:10.1038/s41598-024-73128-x)
Supplement: Supplementary file 2 — Supplementary Tables. [file 41598_2024_73128_MOESM2_ESM.xlsx]

## Sheet: 1 Carbon black 
Data Name	WI(CIE)		Data Name	WI(CIE)		post-pre	internal average	Overall average	SD	SE	P value vs nil							internal average	Pvalue vs nil
Nil A 0001	151.58		Nil A 0001	98.06		-53.52	-52.48	-53.378	1.08343	0.484525		Treatment	Average	SE			Nil	-52.48	-
Nil A 0002	152.27		Nil A 0002	100.83		-51.44						Nil	-53.378	0.484525				-52.115
Nil A 0003	152.72		Nil A 0003	99.92		-52.8	-52.115					Whitezyme	-12.937	0.219594				-54.205
Nil A 0004	151.91		Nil A 0004	100.48		-51.43												-53.445
Nil A 0005	153.21		Nil A 0005	97.9		-55.31	-54.205											-54.645
Nil A 0006	152.37		Nil A 0006	99.27		-53.1											Whitezyme	-12.905	9.98934e-13
Nil A 0007	153.39		Nil A 0007	99.64		-53.75	-53.445											-12.545
Nil A 0008	153.19		Nil A 0008	100.05		-53.14												-12.99
Nil A 0009	153.51		Nil A 0009	98.8		-54.71	-54.645											-12.515
Nil A 0010	152.72		Nil A 0010	98.14		-54.58												-13.73
B WZ 0001	152.9		WZ B 0001	139.74		-13.16	-12.905	-12.937	0.491027	0.219594									P value < 0.05
B WZ 0002	154.02		WZ B 0002	141.37		-12.65
B WZ 0003	153.75		WZ B 0003	141.66		-12.09	-12.545
B WZ 0004	153.17		WZ B 0004	140.17		-13
B WZ 0005	152.74		WZ B 0005	140.34		-12.4	-12.99
B WZ 0006	153.93		WZ B 0006	140.35		-13.58
B WZ 0007	153.16		WZ B 0007	140.28		-12.88	-12.515
B WZ 0008	153.44		WZ B 0008	141.29		-12.15
B WZ 0009	152.53		WZ B 0009	138.01		-14.52	-13.73
B WZ 0010	152.41		WZ B 0010	139.47		-12.94

## Sheet: 2 Sulfur black
Data Name	WI(CIE)		Data Name	WI(CIE)		post-pre	Internal average	average	SD	SE									Ttest	P-value vs nil
A.L 0001	151.08		A.L0001	117.81		-33.27	-33.025	-33.518	0.923401	0.412958			Average	SE				Nil	-33.025	-
A.L 0002	153.09		A.L0002	120.31		-32.78						Nil	-33.518	0.412958					-34.16
A.L 0003	152.2		A.L0003	117.03		-35.17	-34.16				0.1ppm	Whitezyme	-25.951	0.959791					-34.125
A.L 0004	152.26		A.L0004	119.11		-33.15													-32.115
A.L 0005	153.3		A.L0005	118.37		-34.93	-34.125												-34.165
A.L 0006	153.34		A.L0006	120.02		-33.32												Whitezyme	-26.155	8.87313e-05
A.L 0007	152.6		A.L0007	119.14		-33.46	-32.115												-27.365
A.L 0008	153.06		A.L0008	122.29		-30.77													-23.7
A.L 0009	153.68		A.L0009	121.2		-32.48	-34.165												-23.91
A.L 0010	153.58		A.L0010	117.73		-35.85													-28.625
B.L 0001	151.81		B.L0001	124.4		-27.41	-26.155	-25.951	2.14616	0.959791										P-value < 0.05
B.L 0002	152.63		B.L0002	127.73		-24.9
B.L 0003	152.11		B.L0003	124.64		-27.47	-27.365
B.L 0004	151.5		B.L0004	124.24		-27.26
B.L 0005	151.74		B.L0005	128.33		-23.41	-23.7
B.L 0006	152		B.L0006	128.01		-23.99
B.L 0007	152.73		B.L0007	129.84		-22.89	-23.91
B.L 0008	152.61		B.L0008	127.68		-24.93
B.L 0009	153.57		B.L0009	122.53		-31.04	-28.625
B.L 0010	152.63		B.L0010	126.42		-26.21

## Sheet: 3 Chocolate milk drink
	Luminous dosage (PPM)	(SRI)	Average	SE	SEM	Ttest vs nil
		54.888
		44.164
		53.142
	Nil	44.8531	49.2618	2.77089	5.43084
		47.8049
		50.5334
		55.4437
	Biotouch Flx	48.8442	50.6565	1.69187	3.316	0.682479
		54.8319
		50.8402
		50.8038
	Celluclean 5.0T	49.5939	51.5174	1.14213	2.23853	0.480151
		61.7563
		53.5772
		59.9618
Whitezyme 2.0L	Whitezyme	57.0905	58.0964	1.78675	3.50197	0.0365564
		45.2068
		45.5917
		51.815
	Endolase 3.0T	41.0154	45.9072	2.22526	4.36143	0.381643

## Sheet: 4 Quantifications
Sample	File	Area	Mean	Min	Max	IntDen	RawIntDen	Ttest vs nil
Nil	Whitezym - Nil CBM44_Processed_z39_t000.png	1629360	16.851	0	255	2.74563e+07	2.74563e+07
Nil	Nil CBM 44 - Projected.bmp	927369	17.78	0	255	16488407	16488407	-
Whitezyme	Whitezym - WZ CBM44_Processed_z35_t000_2.png	2075760	11.706	0	255	24298838	24298838
Whitezyme	WZ CBM 44 - Projected.bmp	1.07647e+06	12.442	0	255	13393457	13393457	0.0125427
	Mean Pixel intensity	StDev		% delta
Detergent - Nil	17.3155	0.4645
Detergent + Whitezyme	12.074	0.368	69.7294	30.2706

## Sheet: 5 Quantifications 
Depth (Microns)	LM15 D	LM15 W	LM24 D	LM24 W	LM25 D	LM25 W	LM22 D	LM22 W	BS-400-4 D	BS-400-4 W	CBM27a D	CBM27a W	CBM3a D	CBM3a W	CBM28a D	CBM28a W		Fluorescence	Detergent	Detergent + Whitezyme	% change vs nil	Ttest vs probe Nil WZ
112.5	49.329	46.076	75.514	69.869	67.04	58.88	35.19	34.684	35.419	36.135	81.174	63.88	50.053	55.545	44.601	32.39		LM15	93.2116	60.9846	-34.5741	0.000155597
125	55.744	50.332	92.262	85.798	78.428	71.016	36.131	35.275	36.058	36.633	93.652	75.815	54.651	62.839	56.636	38.132		LM24	116.602	116.111	-0.421465	0.970013
137.5	64.317	55.246	114.65	106.568	95.348	90.01	37.701	35.748	36.907	37.175	105.883	91.773	60.473	72.921	76.183	46.1		LM25	261.222	153.357	-41.2924	0.0114353
150	76.077	60.749	139.119	127.858	123.188	114.077	39.601	36.4	37.801	37.892	117.59	110.076	68.157	84.898	103.412	55.802		LM22	39.2589	38.6801	-1.47451	0.548231
162.5	92.307	65.334	158.799	143.725	168.05	74	41.367	37.271	38.704	38.779	127.123	126.358	78.322	98.106	132.13	63.715		BS-400-4	37.6959	38.4459	1.98977	0.176908
175	112.33	67.853	169.11	149.186	226.449	99.136	42.726	38.166	39.4	39.587	131.756	136.602	90.184	111.665	154.593	67.519		CBM27a	96.9654	99.4079	2.51887	0.804321
187.5	128.951	69.164	170.66	149.34	289.022	148.955	43.45	39.391	39.514	40.347	129.987	139.875	102.358	122.432	162.207	67.38		CBM3a	91.9729	98.3387	6.9214	0.466817
200	135.444	69.881	165.169	150.995	340.444	262.818	43.332	40.463	39.289	40.705	123.107	136.107	112.406	127.845	153.81	64.084		CBM28a	94.9319	47.2039	-50.276	0.00019504
212.5	132.855	70.022	153.689	152.456	376.832	367.364	42.52	41.54	39.137	40.76	113.709	127.239	119.542	128.852	135.678	58.309
225	123.663	68.903	136.125	146.881	396.737	369.818	41.336	41.916	38.807	40.336	103.88	115.832	122.315	126.779	115.597	51.566		SE	Detergent	Detergent + Whitezyme
237.5	112.427	66.48	117.728	133.6	397.962	272.682	40.234	41.836	38.363	39.632	93.397	103.903	120.608	121.184	95.949	45.059		LM15	7.18943	1.96344
250	101.778	63.319	100.488	117.194	380.951	183.864	38.917	41.109	37.808	38.906	82.805	92.064	115.112	112.745	79.589	39.595		LM24	10.1143	8.1098
262.5	91.595	60.276	84.66	101.419	354.248	120.5	37.72	40.193	37.189	38.202	72.807	80.959	107.693	102.276	66.041	35.388		LM25	29.8379	26.6878
275	80.911	57.178	71.396	86.632	326.744	89.045	36.773	39.303	36.63	37.445	64.368	70.955	99.102	90.958	55.259	32.307		LM22	0.74032	0.600458
287.5	70.853	53.943	61.54	73.42	297.756	71.091	35.953	38.282	36.274	36.615	57.616	62.638	89.844	81.225	46.812	29.894		BS-400-4	0.347098	0.416785
300	62.805	50.997	54.728	62.833	260.35	60.455	35.192	37.304	35.834	35.986	52.593	56.45	80.746	73.149	40.413	28.023		CBM27a	6.57135	7.23155
Mean	93.2116	60.9846	116.602	116.111	261.222	153.357	39.2589	38.6801	37.6959	38.4459	96.9654	99.4079	91.9729	98.3387	94.9319	47.2039		CBM3a	6.0859	6.12839
SE	7.18943	1.96344	10.1143	8.1098	29.8379	26.6878	0.74032	0.600458	0.347098	0.416785	6.57135	7.23155	6.0859	6.12839	10.6808	3.52854		CBM28a	10.6808	3.52854

## Sheet: 6 Activity Assay
Method name: Method 1
Application: SparkControl				V3.2
Device: Spark 10M				Serial number: 1603005120
Firmware:				ABS:V4.2.10|ABS_MEX:V5.0.4|MTP:V11.0.2|FLUOR:V5.0.8|FLUOR_BOTTOM:V5.0.2|FLUOR_MEM:V5.0.4|FLUOR_MEX:V5.0.4
Date:				2023-09-19
Time:				12:59 PM
System				NC-TRI-LABS-002
User				EU\tridentmainlab.im
Plate				[GRE96ft] - Greiner 96 Flat Transparent Cat. No.: 655101/655161/655192
Lid lifter				No lid
Humidity Cassette				No humidity cassette
Smooth mode				Not selected
List of actions in this measurement script:
Plate
	Absorbance					Label 1
Name				GRE96ft
Plate layout
Plate area				A1;E1-H12
Mode	Absorbance
Name	Label 1
Measurement wavelength [nm]				590
Number of flashes				10
Settle time [ms]				50
Part of Plate				A1;E1-H12
Start Time				2023-09-19 12:58:49
Temperature [°C]				24.6
<>	1	2	3	4	5	6	7	8	9	10	11	12
A
B
C	AZCL-Cellulose							AZCL-Tamarind
D	Nil Enzyme	Biotouch Flx	Celluclean 5.0T	Whitezyme 2.0L	Endolase 3.0T			Nil Enzyme	Biotouch Flx	Celluclean 5.0T	Whitezyme 2.0L	Endolase 3.0T
E	0.0747	0.0973	0.0891	0.1406	0.0743			0.079	0.083	0.0905	0.1233	0.0737
F	0.0733	0.1176	0.0839	0.1393	0.0804			0.0755	0.0748	0.0786	0.1191	0.0733
G	0.074	0.1185	0.0864	0.1472	0.077			0.078	0.0773	0.0779	0.1138	0.0749
H	0.0744	0.1208	0.0823	0.1444	0.0772			0.0739	0.0735	0.0735	0.1114	0.0777
Average	0.0741	0.11355	0.085425	0.142875	0.077225			0.0766	0.07715	0.080125	0.1169	0.0749
SE	0.000302765	0.0054584	0.00148738	0.00180249	0.00124791			0.00116261	0.00210337	0.00363785	0.00267177	0.000993311
End Time				2023-09-19 12:59:02
